# Supplementary material for: Multi-region exome sequencing reveals genomic evolution from preneoplasia to lung adenocarcinoma
Source: Nat Commun. 2019 Jul 5;10:2978. doi: 10.1038/s41467-019-10877-8 (PMC6611767; doi:10.1038/s41467-019-10877-8)
Supplement: Supplementary file 3 — Supplementary Data 1 [file 41467_2019_10877_MOESM3_ESM.xlsx]

## Sheet: Supplementary Dataset 1
Patient ID	Sex	Age	Institution	Smoking status	Vital status	Overall survival (months)	Recurrent status	Stage	IPN ID	Number of IPNs	Sample ID
C10	M	48	Zhejiang Cancer Hospital, China	Non-smoker	Alive	342.4	Non-recurrent	AAH,AIS	C10H1,C10S1,C10S2	3	C10H1-1,C10H1-1B,C10H1-2,C10S1-1,C10S1-2,C10S2-1,C10S2-2
C11	F	51	Zhejiang Cancer Hospital, China	Non-smoker	Alive	335.6	Non-recurrent	AIS,ADC	C11S1,C11C1	2	C11S1-1,C11S1-2,C11C1-1,C11C1-2
C13	F	51	Zhejiang Cancer Hospital, China	Non-smoker	Alive	302.4	Non-recurrent	MIA	C13M1	2	C13M1-1,C13M1-1B,C13M1-2
C14	M	66	Zhejiang Cancer Hospital, China	Non-smoker	Alive	294	Confirmed recurrence: in bilateral lungs, thoracic/axillary lymph nodes and brain. Biopsy of axillary lymph node showed adenocarcinoma consistent with lung primary.	MIA, ADC	C14M1, C14C1	2	C14M1-1,C14M1-1B,C14C1-1
C16	M	56	Zhejiang Cancer Hospital, China	Smoker	Lost_follow_up	NA	Non-recurrent	MIA, ADC	C16M1, C16C1	2	C16M1-1,C16M1-2,C16C1-1,C16C1-2,C16C1-3,C16C1-4,C16C1-5,C16C1-6
C2	M	61	Zhejiang Cancer Hospital, China	Non-smoker	Alive	481.6	Non-recurrent	AIS, ADC	C2S1, C2C1	2	C2S1-1,C2S1-2,C2C1-1,C2C1-2
C21	F	44	Zhejiang Cancer Hospital, China	Non-smoker	Alive	174.8	Non-recurrent	MIA	C21M1,C21M2	2	C21M1-1,C21M1-1B,C21M1-2,C21M1-2B,C21M2-1,C21M2-2
C23	F	54	Zhejiang Cancer Hospital, China	Non-smoker	Alive	167.6	Non-recurrent	AIS, ADC	C23S1,C23S2,C23S3,C23C1	4	C23S1-1,C23S1-1B,C23S2-1,C23S3-1,C23S3-1B,C23C1-1,C23C1-1B,C23C1-2,C23C1-2B
C25	F	60	Zhejiang Cancer Hospital, China	Non-smoker	Alive	462.8	Non-recurrent	MIA	C25M1	1	C25M1-1,C25M1-1B,C25M1-2,C25M1-2B
C4	M	54	Zhejiang Cancer Hospital, China	Smoker	Lost_follow_up	NA	Non-recurrent	MIA	C4M1	1	C4M1-1,C4M1-2
C5	M	64	Zhejiang Cancer Hospital, China	Smoker	Death	148.4	Confirmed recurrence: in left supraclavicular lymph node. Biopsy showed adenocarcinoma.	MIA, ADC	C5M1,C5C1	2	C5M1-1,C5M1-2,C5M1-3,C5C1-1,C5C1-1B,C5C1-2,C5C1-2B,C5C1-3,C5C1-3B
J11	F	80.5178	Nagasaki Hospital, Japan	Non-smoker	Alive	547	Non-recurrent	AAH,ADC	J11H1,J11C1	2	J11H1-1,J11H1-1B,J11C1-1,J11C1-2,J11C1-3,J11C1-4
J13	M	62.8685	Nagasaki Hospital, Japan	Smoker	Alive	556	Non-recurrent	MIA	J13M1	1	J13M1-2,J13M1-3,J13M1-4
J14	M	79.3863	Nagasaki Hospital, Japan	Smoker	Alive	545	Non-recurrent	MIA	J14M1,J14M2,J14M3	3	J14M1-1,J14M2-1,J14M3-1,J14M3-2
J15	M	70.9562	Nagasaki Hospital, Japan	Smoker	Alive	563	Non-recurrent	MIA	J15M1,J15M2	2	J15M1-1,J15M1-2,J15M2-1,J15M2-2
J16	M	66.6904	Nagasaki Hospital, Japan	Smoker	Alive	601	Non-recurrent	MIA	J16M1	1	J16M1-1,J16M1-2
J17	F	58.7808	Nagasaki Hospital, Japan	Non-smoker	Alive	556	Non-recurrent	AAH	J17H1	1	J17H1-1,J17H1-2
J18	M	83.0493	Nagasaki Hospital, Japan	Smoker	Alive	461	Non-recurrent	MIA	J18M1,J18M2	2	J18M1-1,J18M1-2,J18M2-1
J19	M	79.6603	Nagasaki Hospital, Japan	Smoker	Alive	570	Non-recurrent	AAH,AIS	J19H1,J19S1,J19S2	3	J19H1-1,J19S1-1,J19S1-2,J19S2-1,J19S2-2
J2	M	67.0301	Nagasaki Hospital, Japan	Smoker	Alive	1296	Non-recurrent	AAH,ADC	J2H1, J2C1	2	J2H1-1,J2H1-1B,J2C1-1,J2C1-2,J2C1-3,J2C1-4
J20	F	65.6438	Nagasaki Hospital, Japan	Non-smoker	Alive	491	Non-recurrent	AIS	J20S1,J20S2	2	J20S1-1,J20S1-2,J20S2-1,J20S2-2
J21	M	70.5096	Nagasaki Hospital, Japan	Smoker	Alive	371	Non-recurrent	AAH,MIA	J21H1,J21M1,J21M2	3	J21H1-1,J21M1-1,J21M1-2,J21M2-1,J21M2-2
J22	F	70.989	Nagasaki Hospital, Japan	Non-smoker	Alive	545	Non-recurrent	MIA	J22M1,J22M2,J22M3	3	J22M1-1,J22M1-2,J22M2-1,J22M2-2,J22M3-1,J22M3-2
J23	M	70.7507	Nagasaki Hospital, Japan	Smoker	Alive	393	Non-recurrent	MIA	J23M1,J23M2	2	J23M1-1,J23M1-2,J23M2-1,J23M2-2
J24	F	67.789	Nagasaki Hospital, Japan	Non-smoker	Alive	529	Suspected recurrence: multiple brain lesions. Started on erlotinib treatment without biopsy.	AAH	J24H1	1	J24H1-1,J24H1-2
J25	F	79.0438	Nagasaki Hospital, Japan	Non-smoker	Alive	368	Non-recurrent	AAH,AIS	J25H1,J25S1	2	J25H1-1,J25H1-2,J25S1-1,J25S1-2
J26	F	78.5534	Nagasaki Hospital, Japan	Non-smoker	Alive	368	Non-recurrent	MIA	J26M1,J26M2,J26M3	3	J26M1-1,J26M1-2,J26M2-1,J26M2-2,J26M3-1,J26M3-2
J27	M	75.0767	Nagasaki Hospital, Japan	Non-smoker	Alive	437	Non-recurrent	AAH,AIS,MIA	J27H1,J27H2,J27H3,J27S1,J27S2,J27S3,J27M1,J27M2	8	J27H1-1,J27H1-2,J27H2-1,J27H2-2,J27H3-1,J27H3-2,J27S1-1,J27S1-2,J27S2-1,J27S2-2,J27S3-1,J27S3-2,J27M1-1,J27M1-2,J27M2-1,J27M2-2
J28	M	69.8795	Nagasaki Hospital, Japan	Smoker	Alive	461	Non-recurrent	AAH	J28H1	1	J28H1-1,J28H1-2
J29	F	79.6274	Nagasaki Hospital, Japan	Non-smoker	Alive	367	Non-recurrent	AAH	J29H1	1	J29H1-1,J29H1-2
J3	M	70.3425	Nagasaki Hospital, Japan	Smoker	Alive	1133	Non-recurrent	AAH,ADC	J3H1, J3C1	2	J3H1-1,J3H1-2,J3C1-1,J3C1-2,J3C1-3,J3C1-4,J3C1-5,J3C1-6
J30	M	69.3918	Nagasaki Hospital, Japan	Smoker	Alive	489	Confirmed recurrence: in bone. Biopsy confirmed adenocarcinoma, consistent with lung primary.	AAH	J30H1	1	J30H1-1,J30H1-2
J31	M	72.4493	Nagasaki Hospital, Japan	Smoker	Alive	364	Non-recurrent	AIS	J31S1	1	J31S1-1,J31S1-2
J32	M	66.811	Nagasaki Hospital, Japan	Smoker	Alive	275	Non-recurrent	AAH,MIA	J32H1,J32M1,J32M2	3	J32H1-1,J32H1-2,J32M1-1,J32M1-2,J32M2-1,J32M2-2
J33	M	65.3918	Nagasaki Hospital, Japan	Smoker	Alive	465	Non-recurrent	MIA	J33M1,J33M2,J33M3	3	J33M1-1,J33M1-2,J33M2-1,J33M2-2,J33M3-1,J33M3-2
J34	M	74.1452	Nagasaki Hospital, Japan	Smoker	Alive	428	Non-recurrent	MIA	J34M1,J34M2	2	J34M1-1,J34M1-2,J34M2-1,J34M2-2
J35	M	69.8795	Nagasaki Hospital, Japan	Smoker	Alive	375	Non-recurrent	MIA	J35M1,J35M2	2	J35M1-1,J35M1-2,J35M2-1,J35M2-2
J36	F	70.5726	Nagasaki Hospital, Japan	Non-smoker	Alive	461	Non-recurrent	AIS	J36S1,J36S2	2	J36S1-1,J36S1-2,J36S2-1,J36S2-2
J37	F	69.589	Nagasaki Hospital, Japan	Non-smoker	Alive	370	Non-recurrent	AIS	J37S1	1	J37S1-1
J38	F	76.8849	Nagasaki Hospital, Japan	Non-smoker	Alive	-64	Non-recurrent	AAH,AIS	J38H1,J38S1,J38S2	3	J38H1-1,J38H1-2,J38S1-1,J38S1-2,J38S2-1,J38S2-2
J39	F	72.2411	Nagasaki Hospital, Japan	Non-smoker	Alive	-284	Non-recurrent	MIA	J39M1,J39M2,J39M3	3	J39M1-1,J39M1-2,J39M2-1,J39M2-2,J39M3-1,J39M3-2
J4	M	71.4247	Nagasaki Hospital, Japan	Non-smoker	Alive	1158	Non-recurrent	AAH	J4H1	1	J4H1-1,J4H1-2
J40	M	75.0822	Nagasaki Hospital, Japan	Smoker	Alive	377	Non-recurrent	AIS,MIA	J40S1,J40S2,J40M1	3	J40S1-1,J40S2-1,J40S2-2,J40M1-1,J40M1-2
J41	F	58.1726	Nagasaki Hospital, Japan	Non-smoker	Alive	377	Non-recurrent	MIA	J41M1,J41M2,J41M3	3	J41M1-1,J41M1-2,J41M2-1,J41M2-2,J41M3-1,J41M3-2
J42	F	68.9808	Nagasaki Hospital, Japan	Non-smoker	Alive	376	Non-recurrent	AIS	J42S1,J42S2	2	J42S1-1,J42S1-2,J42S2-1,J42S2-2
J43	M	69.0877	Nagasaki Hospital, Japan	Smoker	Alive	378	Non-recurrent	AIS,MIA	J43S1,J43S2, J43M1,J43M2	4	J43S1-1,J43S1-2,J43S2-1,J43S2-2,J43M1-1,J43M1-2,J43M2-1,J43M2-2
J44	M	76.4329	Nagasaki Hospital, Japan	Non-smoker	Alive	20	Non-recurrent	MIA	J44M1,J44M2	2	J44M1-1,J44M1-2,J44M2-1,J44M2-2
J45	M	67.0384	Nagasaki Hospital, Japan	Smoker	Alive	353	Non-recurrent	AAH,MIA	J45H1,J45M1,J45M2	3	J45H1-1,J45H1-2,J45M1-1,J45M1-2,J45M2-1,J45M2-2
J46	F	69.8192	Nagasaki Hospital, Japan	Smoker	Alive	190	Non-recurrent	MIA	J46M1,J46M2,J46M3	3	J46M1-1,J46M1-2,J46M2-1,J46M2-2,J46M3-1,J46M3-2
J5	M	72.2055	Nagasaki Hospital, Japan	Non-smoker	Alive	857	Non-recurrent	ADC	J5C1	1	J5C1-1,J5C1-2,J5C1-3,J5C1-4,J5C1-5,J5C1-6
J7	M	72.2055	Nagasaki Hospital, Japan	Non-smoker	Alive	857	Non-recurrent	AAH,ADC	J7H1,J7C1	2	J7H1-1,J7H1-1B,J7H1-2,J7C1-1,J7C1-2,J7C1-3,J7C1-4,J7C1-5,J7C1-6
J8	M	70.6712	Nagasaki Hospital, Japan	Smoker	Alive	734	Non-recurrent	AAH,ADC	J8H1,J8C1	2	J8H1-1,J8H1-1B,J8H1-2,J8C1-1,J8C1-2,J8C1-3,J8C1-4,J8C1-5,J8C1-6
J9	F	73.6548	Nagasaki Hospital, Japan	Non-smoker	Alive	764	Non-recurrent	AAH,ADC	J9H1,J9C1	2	J9H1-1,J9H1-2,J9C1-1,J9C1-2,J9C1-3,J9C1-4,J9C1-5,J9C1-6
