# Supplementary material for: Multi-region exome sequencing reveals genomic evolution from preneoplasia to lung adenocarcinoma
Source: Nat Commun. 2019 Jul 5;10:2978. doi: 10.1038/s41467-019-10877-8 (PMC6611767; doi:10.1038/s41467-019-10877-8)
Supplement: Supplementary file 5 — Supplementary Data 3 [file 41467_2019_10877_MOESM5_ESM.xlsx]

## Sheet: Supplementary Dataset 3
Sample ID*	Proportion of C>T/A>G	Number of mutations	Smoking status
J7H1-1	100	8	No
J9H1-2	100	2	No
J30H1-1	100	1	Yes
J7H1-2	85.7143	7	No
J7H1-1B	80.9524	21	No
J2H1-1B	76	25	Yes
J8H1-2	75	4	Yes
C11S1-2	72.2222	18	No
C11S1-1	66.6667	18	No
C10H1-2	66.6667	3	No
J8H1-1	62.5	48	Yes
J5C1-3	57.3913	115	No
*Samples with C>T/G>A transitions over 56.25%, the cutoff for top 5% of TCGA LUAD samples harboring high C>T/G>A transitions.
