# Supplementary material for: Multi-region exome sequencing reveals genomic evolution from preneoplasia to lung adenocarcinoma
Source: Nat Commun. 2019 Jul 5;10:2978. doi: 10.1038/s41467-019-10877-8 (PMC6611767; doi:10.1038/s41467-019-10877-8)
Supplement: Supplementary file 6 — Supplementary Data 4 [file 41467_2019_10877_MOESM6_ESM.xlsx]

## Sheet: Supplementary Dataset 4
IPN ID	Stage	Gene	Chromosomal location	AA change or log2 ratio *	Type
J3C1	ADC	APC	5q22.2 (5:112111342)	p.D157Y	Non-synonymous
J27S1	AIS	APC	5q22.2 (5:112101483-112209835)	-2.69388	Copy number loss
C16C1	ADC	ARID1A	1p36.11 (1:27105841)	p.Q1818X	Stop-gain
J29H1	AAH	ARID1A	1p36.11 (1:26895112-26981182)	-2.28995	Copy number loss
J19S1	AIS	ARID1A	1p36.11 (1:26895112-26981182)	-2.46604	Copy number loss
J40S1	AIS	ARID1A	1p36.11 (1:26895112-26981182)	-2.50576	Copy number loss
C21M1	MIA	ARID1A	1p36.11 (1:26895112-26981182)	-2.24129	Copy number loss
C5C1	ADC	ATM	11q22.3 (11:108119829)	p.W412S	Non-synonymous
J8C1	ADC	ATM	11q22.3 (11:108128253)	p.K766E	Non-synonymous
C11S1	AIS	ATM	11q22.3 (11:107598769-107745036)	-2.26897	Copy number loss
J27H2	AAH	BRAF	7q34 (7:140481402)	p.G469V	Non-synonymous
J27M1	MIA	BRAF	7q34 (7:140453134)	p.K601E	Non-synonymous
J27M2	MIA	BRAF	7q34 (7:140453134)	p.K601E	Non-synonymous
J27M2	MIA	BRAF	7q34 (7:140453145)	p.L597R	Non-synonymous
J3C1	ADC	BRAF	7q34 (7:140453155)	p.D594Y	Non-synonymous
J9H1	AAH	BRAF	7q34 (7:140080746-140271033)	7.03045	Copy number gain
J26M1	MIA	BRAF	7q34 (7:140080746-140271033)	2.63495	Copy number gain
J9C1	ADC	BRAF	7q34 (7:140080746-140271033)	4.20196	Copy number gain
J7C1	ADC	BTK	Xp22.33 (X:100613630)	p.V351L	Non-synonymous
J31S1	AIS	BTK	Xp22.33 (X:100491098-100527838)	3.34691	Copy number gain
J37S1	AIS	BTK	Xp22.33 (X:100491098-100527838)	3.64062	Copy number gain
J16M1	MIA	BTK	Xp22.33 (X:100491098-100527838)	2.36103	Copy number gain
J45M1	MIA	BTK	Xp22.33 (X:100491098-100527838)	2.08223	Copy number gain
J3C1	ADC	BTK	Xp22.33 (X:100491098-100527838)	2.54671	Copy number gain
J7C1	ADC	CDKN2A	9p21.3 (9:21971028)	p.W110X	Stop-gain
C10S1	AIS	CDKN2A	9p21.3 (9:21957751-21984490)	-2.64759	Copy number loss
C10S2	AIS	CDKN2A	9p21.3 (9:21957751-21984490)	-3.36934	Copy number loss
J14M1	MIA	CDKN2A	9p21.3 (9:21957751-21984490)	-2.00583	Copy number loss
J18M1	MIA	CDKN2A	9p21.3 (9:21957751-21984490)	-4.12741	Copy number loss
J35M1	MIA	CDKN2A	9p21.3 (9:21957751-21984490)	-6.58429	Copy number loss
J35M2	MIA	CDKN2A	9p21.3 (9:21957751-21984490)	-4.91198	Copy number loss
J46M2	MIA	CDKN2A	9p21.3 (9:21957751-21984490)	-2.08262	Copy number loss
J46M3	MIA	CDKN2A	9p21.3 (9:21957751-21984490)	-3.34157	Copy number loss
C16C1	ADC	CDKN2A	9p21.3 (9:21957751-21984490)	-3.06953	Copy number loss
J2C1	ADC	CDKN2A	9p21.3 (9:21957751-21984490)	-2.89014	Copy number loss
J19S1	AIS	CREBBP	16q11.1 (16:3808917)	p.R1103X	Stop-gain
J35M1	MIA	CREBBP	16q11.1 (16:3828768)	p.R625H	Non-synonymous
J5C1	ADC	CREBBP	16q11.1 (16:3788579)	p.E1459K	Non-synonymous
C11C1	ADC	EGFR	7p11.2 (7:55259515)	p.L858R	Non-synonymous
C16C1	ADC	EGFR	7p11.2 (7:55259515)	p.L858R	Non-synonymous
C23C1	ADC	EGFR	7p11.2 (7:55259515)	p.L858R	Non-synonymous
C23S1	AIS	EGFR	7p11.2 (7:55259515)	p.L858R	Non-synonymous
C23S2	AIS	EGFR	7p11.2 (7:55259515)	p.L858R	Non-synonymous
C23S3	AIS	EGFR	7p11.2 (7:55259515)	p.L858R	Non-synonymous
C25M1	MIA	EGFR	7p11.2 (7:55259524)	p.L861Q	Non-synonymous
C2C1	ADC	EGFR	7p11.2 (7:55241708)	p.G719A	Non-synonymous
C2S1	AIS	EGFR	7p11.2 (7:55259515)	p.L858R	Non-synonymous
C4M1	MIA	EGFR	7p11.2 (7:55259515)	p.L858R	Non-synonymous
J16M1	MIA	EGFR	7p11.2 (7:55259515)	p.L858R	Non-synonymous
J18M1	MIA	EGFR	7p11.2 (7:55259524)	p.L861Q	Non-synonymous
J18M2	MIA	EGFR	7p11.2 (7:55259524)	p.L861Q	Non-synonymous
J22M1	MIA	EGFR	7p11.2 (7:55259515)	p.L858R	Non-synonymous
J22M2	MIA	EGFR	7p11.2 (7:55259515)	p.L858R	Non-synonymous
J22M3	MIA	EGFR	7p11.2 (7:55259515)	p.L858R	Non-synonymous
J25S1	AIS	EGFR	7p11.2 (7:55259515)	p.L858R	Non-synonymous
J27S1	AIS	EGFR	7p11.2 (7:55259515)	p.L858R	Non-synonymous
J27S2	AIS	EGFR	7p11.2 (7:55259515)	p.L858R	Non-synonymous
J27S3	AIS	EGFR	7p11.2 (7:55259515)	p.L858R	Non-synonymous
J2C1	ADC	EGFR	7p11.2 (7:55259515)	p.L858R	Non-synonymous
J35M1	MIA	EGFR	7p11.2 (7:55241707)	p.G719S	Non-synonymous
J35M2	MIA	EGFR	7p11.2 (7:55241707)	p.G719S	Non-synonymous
J36S1	AIS	EGFR	7p11.2 (7:55259515)	p.L858R	Non-synonymous
J41M1	MIA	EGFR	7p11.2 (7:55259515)	p.L858R	Non-synonymous
J41M2	MIA	EGFR	7p11.2 (7:55259515)	p.L858R	Non-synonymous
J41M3	MIA	EGFR	7p11.2 (7:55259515)	p.L858R	Non-synonymous
J42S1	AIS	EGFR	7p11.2 (7:55259515)	p.L858R	Non-synonymous
J42S2	AIS	EGFR	7p11.2 (7:55259515)	p.L858R	Non-synonymous
J46M1	MIA	EGFR	7p11.2 (7:55259515)	p.L858R	Non-synonymous
J46M2	MIA	EGFR	7p11.2 (7:55259515)	p.L858R	Non-synonymous
J46M3	MIA	EGFR	7p11.2 (7:55259515)	p.L858R	Non-synonymous
J5C1	ADC	EGFR	7p11.2 (7:55259515)	p.L858R	Non-synonymous
J39M1	MIA	EGFR	7p11.2 (7:55054219-55242525)	2.02091	Copy number gain
J39M2	MIA	EGFR	7p11.2 (7:55054219-55242525)	2.39629	Copy number gain
J39M3	MIA	EGFR	7p11.2 (7:55054219-55242525)	3.24749	Copy number gain
J35M1	MIA	EGFR	7p11.2 (7:55054219-55242525)	3.05826	Copy number gain
J45M1	MIA	EGFR	7p11.2 (7:55054219-55242525)	2.06094	Copy number gain
J45M2	MIA	EGFR	7p11.2 (7:55054219-55242525)	2.18481	Copy number gain
J8C1	ADC	EGFR	7p11.2 (7:55054219-55242525)	2.97502	Copy number gain
J9C1	ADC	EGFR	7p11.2 (7:55054219-55242525)	2.45664	Copy number gain
J7C1	ADC	EPHA5	4q13.1 (4:66197737)	p.E989K	Non-synonymous
C21M1	MIA	ERBB2	17q12 (17:37880220)	p.L755S	Non-synonymous
C21M2	MIA	ERBB2	17q12 (17:37880220)	p.L755S	Non-synonymous
J26M1	MIA	ERBB2	17q12 (17:37868208)	p.S310Y	Non-synonymous
J26M2	MIA	ERBB2	17q12 (17:37868208)	p.S310Y	Non-synonymous
J26M3	MIA	ERBB2	17q12 (17:37868208)	p.S310Y	Non-synonymous
J2H1	AAH	ERBB2	17q12 (17:37868208)	p.S310F	Non-synonymous
J7C1	ADC	ERBB4	2q34 (2:212248544)	p.D1241E	Non-synonymous
J32M1	MIA	FBXW7	4q31.3 (4:153273699)	p.G62W	Non-synonymous
C10H1	AAH	HERC2	15q13.1 (15:28518046)	p.T302M	Non-synonymous
J14M1	MIA	HERC2	15q13.1 (15:28422127)	p.G3134V	Non-synonymous
J14M3	MIA	HERC2	15q13.1 (15:28422127)	p.G3134V	Non-synonymous
J3C1	ADC	HERC2	15q13.1 (15:28424108)	p.S3030C	Non-synonymous
J3C1	ADC	HERC2	15q13.1 (15:28443893)	p.C2580F	Non-synonymous
J8C1	ADC	HERC2	15q12 (15:26029781-26240890)	3.4247	Copy number gain
J8C1	ADC	IL7R	5p13.2 (5:35867469)	p.E95X	Stop-gain
J18M1	MIA	IL7R	5p13.2 (5:35892748-35912681)	5.84588	Copy number gain
J18M2	MIA	IL7R	5p13.2 (5:35892748-35912681)	3.22938	Copy number gain
J32M1	MIA	IL7R	5p13.2 (5:35892748-35912681)	2.27428	Copy number gain
J32M2	MIA	IL7R	5p13.2 (5:35892748-35912681)	2.25184	Copy number gain
J33M1	MIA	IL7R	5p13.2 (5:35892748-35912681)	2.56238	Copy number gain
J33M2	MIA	IL7R	5p13.2 (5:35892748-35912681)	2.06954	Copy number gain
J41M1	MIA	IL7R	5p13.2 (5:35892748-35912681)	2.25063	Copy number gain
J41M2	MIA	IL7R	5p13.2 (5:35892748-35912681)	2.22044	Copy number gain
J41M3	MIA	IL7R	5p13.2 (5:35892748-35912681)	2.2111	Copy number gain
J7C1	ADC	IL7R	5p13.2 (5:35892748-35912681)	2.28912	Copy number gain
J8C1	ADC	JAK3	19p13.11 (19:17943426)	p.G861V	Non-synonymous
J7C1	ADC	KLF4	9q31.2 (9:110249974)	p.S234X	Stop-gain
C5C1	ADC	KRAS	12p12.1 (12:25398285)	p.G12C	Non-synonymous
C5M1	MIA	KRAS	12p12.1 (12:25398284)	p.G12A	Non-synonymous
J11C1	ADC	KRAS	12p12.1 (12:25398284)	p.G12D	Non-synonymous
J21M2	MIA	KRAS	12p12.1 (12:25398285)	p.G12C	Non-synonymous
J24H1	AAH	KRAS	12p12.1 (12:25398285)	p.G12C	Non-synonymous
J27H3	AAH	KRAS	12p12.1 (12:25398284)	p.G12V	Non-synonymous
J32M1	MIA	KRAS	12p12.1 (12:25398284)	p.G12A	Non-synonymous
J32M2	MIA	KRAS	12p12.1 (12:25398284)	p.G12A	Non-synonymous
J38S2	AIS	KRAS	12p12.1 (12:25398284)	p.G12D	Non-synonymous
J3C1	ADC	KRAS	12p12.1 (12:25398284-25398285)	p.G12L	Non-synonymous
J3H1	AAH	KRAS	12p12.1 (12:25398284)	p.G12A	Non-synonymous
J43S1	AIS	KRAS	12p12.1 (12:25398284)	p.G12A	Non-synonymous
J43S2	AIS	KRAS	12p12.1 (12:25398284)	p.G12A	Non-synonymous
J45M1	MIA	KRAS	12p12.1 (12:25398284)	p.G12V	Non-synonymous
C23S1	AIS	KRAS	12p12.1 (12:25249447-25295121)	4.26749	Copy number gain
C23S2	AIS	KRAS	12p12.1 (12:25249447-25295121)	4.34958	Copy number gain
C23C1	ADC	KRAS	12p12.1 (12:25249447-25295121)	4.92768	Copy number gain
J22M1	MIA	LRP1B	2q22.1 (2:141709472)	p.C975X	Stop-gain
J22M2	MIA	LRP1B	2q22.1 (2:141709472)	p.C975X	Stop-gain
J22M3	MIA	LRP1B	2q22.1 (2:141709472)	p.C975X	Stop-gain
J3C1	ADC	LRP1B	2q22.1 (2:141771143)	p.D788N	Non-synonymous
J45M1	MIA	LRP1B	2q22.1 (2:141946039)	p.D322Y	Non-synonymous
J45M2	MIA	LRP1B	2q22.1 (2:141946039)	p.D322Y	Non-synonymous
J7C1	ADC	LRP1B	2q22.1 (2:141816469)	p.K464I	Non-synonymous
J7C1	ADC	LRP1B	2q22.2 (2:142238013)	p.G99C	Non-synonymous
J21M1	MIA	MET	7q31.2 (7:116397692)	p.D656Y	Non-synonymous
J21M2	MIA	MET	7q31.2 (7:116397692)	p.D656Y	Non-synonymous
J7C1	ADC	MET	7q31.2 (7:116339554)	p.G158V	Non-synonymous
C11C1	ADC	MET	7q31.2 (7:116099695-116225676)	2.00673	Copy number gain
J8C1	ADC	MET	7q31.2 (7:116099695-116225676)	2.11116	Copy number gain
J3C1	ADC	NT5C2	10q24.32 (10:104850430)	p.A463P	Non-synonymous
J7C1	ADC	NT5C2	10q24.32 (10:104854202)	p.S275F	Non-synonymous
J32H1	AAH	PDGFRA	4q12 (4:55161294)	p.S1042L	Non-synonymous
J7C1	ADC	PDGFRA	4q12 (4:55133871)	p.E362X	Stop-gain
J21M1	MIA	PIK3CA	3q26.32 (3:178916876)	p.R88Q	Non-synonymous
J21M2	MIA	PIK3CA	3q26.32 (3:178916876)	p.R88Q	Non-synonymous
C10S1	AIS	PIK3CA	3q26.33 (3:180349005-180435194)	2.60046	Copy number gain
J37S1	AIS	PIK3CA	3q26.33 (3:180349005-180435194)	2.83851	Copy number gain
J14M1	MIA	PIK3CA	3q26.33 (3:180349005-180435194)	3.80847	Copy number gain
J14M2	MIA	PIK3CA	3q26.33 (3:180349005-180435194)	5.95919	Copy number gain
C16C1	ADC	PML	15q24.1 (15:74327807)	p.R669C	Non-synonymous
C5M1	MIA	PML	15q23 (15:72074067-72127213)	2.01108	Copy number gain
C23S3	AIS	RBM10	Xp11.23 (X:47045016)	p.S846L	Non-synonymous
C2S1	AIS	RBM10	Xp11.23 (X:47034455)	p.H245fs	Frame_shift_deletion
C5M1	MIA	RBM10	Xp11.23 (X:47044469)	p.E721X	Stop-gain
J14M1	MIA	RBM10	Xp11.23 (X:47039372)	p.R397P	Non-synonymous
J14M2	MIA	RBM10	Xp11.23 (X:47039372)	p.R397P	Non-synonymous
J14M3	MIA	RBM10	Xp11.23 (X:47039372)	p.R397P	Non-synonymous
J18M1	MIA	RBM10	Xp11.23 (X:47039904)	p.Q481L	Non-synonymous
J20S1	AIS	RBM10	Xp11.23 (X:47044898)	p.Q807X	Stop-gain
J20S2	AIS	RBM10	Xp11.23 (X:47044898)	p.Q807X	Stop-gain
J2C1	ADC	RBM10	Xp11.23 (X:47041022)	p.Q583X	Stop-gain
J43S1	AIS	RBM10	Xp11.23 (X:47044595)	p.E763X	Stop-gain
J43S2	AIS	RBM10	Xp11.23 (X:47044595)	p.E763X	Stop-gain
J45M1	MIA	RBM10	Xp11.23 (X:47039611)	p.E420X	Stop-gain
J45M2	MIA	RBM10	Xp11.23 (X:47039611)	p.E420X	Stop-gain
J5C1	ADC	RBM10	Xp11.23 (X:47044481)	p.R725C	Non-synonymous
J40S1	AIS	RIT1	1q22 (1:155874286)	p.F99C	Non-synonymous
J40S2	AIS	RIT1	1q22 (1:155874286)	p.F99C	Non-synonymous
J27S1	AIS	RIT1	1q21.3 (1:154136513-154147750)	2.09693	Copy number gain
C14C1	ADC	RIT1	1q21.3 (1:154136513-154147750)	2.24661	Copy number gain
J5C1	ADC	RIT1	1q21.3 (1:154136513-154147750)	3.10512	Copy number gain
J34M1	MIA	SMO	7q32.1 (7:128851552)	p.V626E	Non-synonymous
J34M2	MIA	SMO	7q32.1 (7:128851552)	p.V626E	Non-synonymous
J7C1	ADC	SMO	7q32.1 (7:128843324)	p.R144P	Non-synonymous
J26M1	MIA	SMO	7q32.1 (7:128615949-128640622)	2.69167	Copy number gain
J41M1	MIA	SMO	7q32.1 (7:128615949-128640622)	5.53795	Copy number gain
J41M2	MIA	SMO	7q32.1 (7:128615949-128640622)	5.15662	Copy number gain
J41M3	MIA	SMO	7q32.1 (7:128615949-128640622)	5.0569	Copy number gain
C14C1	ADC	STK11	19p13.3 (19:1220715)	p.L245F	Non-synonymous
C14M1	MIA	STK11	19p13.3 (19:1220400)	p.E165X	Stop-gain
J40S1	AIS	STK11	19p13.3 (19:1220487)	p.D194Y	Non-synonymous
J40S2	AIS	STK11	19p13.3 (19:1220487)	p.D194Y	Non-synonymous
C10H1	AAH	STK11	19p13.3 (19:1156798-1179434)	-3.62063	Copy number loss
J19H1	AAH	STK11	19p13.3 (19:1156798-1179434)	-2.2901	Copy number loss
C2S1	AIS	STK11	19p13.3 (19:1156798-1179434)	-2.65581	Copy number loss
C10S1	AIS	STK11	19p13.3 (19:1156798-1179434)	-3.53819	Copy number loss
C10S2	AIS	STK11	19p13.3 (19:1156798-1179434)	-2.96576	Copy number loss
J40S1	AIS	STK11	19p13.3 (19:1156798-1179434)	-3.73659	Copy number loss
J40S2	AIS	STK11	19p13.3 (19:1156798-1179434)	-3.03421	Copy number loss
C4M1	MIA	STK11	19p13.3 (19:1156798-1179434)	-2.12286	Copy number loss
C5M1	MIA	STK11	19p13.3 (19:1156798-1179434)	-2.38094	Copy number loss
C13M1	MIA	STK11	19p13.3 (19:1156798-1179434)	-4.16779	Copy number loss
C14M1	MIA	STK11	19p13.3 (19:1156798-1179434)	-2.6072	Copy number loss
C16M1	MIA	STK11	19p13.3 (19:1156798-1179434)	-2.2073	Copy number loss
C21M1	MIA	STK11	19p13.3 (19:1156798-1179434)	-3.61599	Copy number loss
C21M2	MIA	STK11	19p13.3 (19:1156798-1179434)	-3.13328	Copy number loss
J14M1	MIA	STK11	19p13.3 (19:1156798-1179434)	-3.10412	Copy number loss
J14M2	MIA	STK11	19p13.3 (19:1156798-1179434)	-2.53882	Copy number loss
J14M3	MIA	STK11	19p13.3 (19:1156798-1179434)	-3.10966	Copy number loss
J39M1	MIA	STK11	19p13.3 (19:1156798-1179434)	-3.55348	Copy number loss
J39M3	MIA	STK11	19p13.3 (19:1156798-1179434)	-2.12851	Copy number loss
J40M1	MIA	STK11	19p13.3 (19:1156798-1179434)	-2.63663	Copy number loss
J43M1	MIA	STK11	19p13.3 (19:1156798-1179434)	-2.55646	Copy number loss
J43M2	MIA	STK11	19p13.3 (19:1156798-1179434)	-2.01091	Copy number loss
C5C1	ADC	STK11	19p13.3 (19:1156798-1179434)	-2.23782	Copy number loss
C14C1	ADC	STK11	19p13.3 (19:1156798-1179434)	-2.1937	Copy number loss
C16C1	ADC	STK11	19p13.3 (19:1156798-1179434)	-3.53494	Copy number loss
J8C1	ADC	STK11	19p13.3 (19:1156798-1179434)	-2.04867	Copy number loss
J11C1	ADC	STK11	19p13.3 (19:1156798-1179434)	-3.74018	Copy number loss
C14C1	ADC	TP53	17q25.3 (17:7578526)	p.C135Y	Non-synonymous
J18M1	MIA	TP53	17q25.3 (17:7579328)	p.K135R	Non-synonymous
J18M2	MIA	TP53	17q25.3 (17:7579328)	p.K135R	Non-synonymous
J23M1	MIA	TP53	17q25.3 (17:7577548)	p.G245C	Non-synonymous
J23M2	MIA	TP53	17q25.3 (17:7577548)	p.G245C	Non-synonymous
J40M1	MIA	TP53	17q25.3 (17:7577578)	p.N235D	Non-synonymous
J8C1	ADC	TP53	17q25.3 (17:7578239)	p.E204X	Stop-gain
J45M2	MIA	TP53	17q25.3(17:7579433)	p.P85fs	Frame_shift_deletion
*Mean log2 ratio (IPN versus germ line DNA) of all regions from the same IPN.
