# Supplementary material for: Multi-region exome sequencing reveals genomic evolution from preneoplasia to lung adenocarcinoma
Source: Nat Commun. 2019 Jul 5;10:2978. doi: 10.1038/s41467-019-10877-8 (PMC6611767; doi:10.1038/s41467-019-10877-8)
Supplement: Supplementary file 7 — Supplementary Data 5 [file 41467_2019_10877_MOESM7_ESM.xlsx]

## Sheet: Supplementary Dataset 5
Chr	Position	ref_allele	alt_allele	Ref_Count	Alt_Count	Total_Count	transcript	cdna	aaannotation	Sample_ID	IPN_ID	Stage	Tumor_Allele_Frequency	Maximum_TAF_Per_Sample	Loci_Depth	absolute_CCF
7	55241707	G	A	282	3	285	uc003tqk.3	c.G2155A	p.G719S	J26M3-2	J26M3	MIA	0.0105263	0.388889	289	0.06
7	55241707	G	A	454	5	459	uc003tqk.3	c.G2155A	p.G719S	J43M1-2	J43M1	MIA	0.0108932	0.863388	464	0.06
7	55241707	G	A	334	4	338	uc003tqk.3	c.G2155A	p.G719S	J41M1-2	J41M1	MIA	0.0118343	0.4	345	0.06
7	55241707	G	A	312	4	316	uc003tqk.3	c.G2155A	p.G719S	J33M3-1	J33M3	MIA	0.0126582	0.74359	326	0.05
7	55241707	G	A	374	5	379	uc003tqk.3	c.G2155A	p.G719S	J13M1-4	J13M1	MIA	0.0131926	0.378378	382	0.07
7	55241707	G	A	286	4	290	uc003tqk.3	c.G2155A	p.G719S	J31S1-1	J31S1	AIS	0.0137931	0.84375	292	0.06
7	55241707	G	A	284	4	288	uc003tqk.3	c.G2155A	p.G719S	J43S2-1	J43S2	AIS	0.0138889	0.478261	294	0.07
7	55241707	G	A	248	4	252	uc003tqk.3	c.G2155A	p.G719S	J40S2-2	J40S2	AIS	0.015873	0.4	257	0.08
7	55241707	G	A	230	4	234	uc003tqk.3	c.G2155A	p.G719S	J27M2-1	J27M2	MIA	0.017094	0.481481	236	0.07
7	55241707	G	A	295	132	427	uc003tqk.3	c.G2155A	p.G719S	J35M2-2	J35M2	MIA	0.309133	0.714868	431	1
7	55241707	G	A	245	113	358	uc003tqk.3	c.G2155A	p.G719S	J35M2-1	J35M2	MIA	0.315642	0.684049	366	1
7	55241707	G	A	244	139	383	uc003tqk.3	c.G2155A	p.G719S	J35M1-1	J35M1	MIA	0.362924	0.707447	391	1
7	55241707	G	A	201	155	356	uc003tqk.3	c.G2155A	p.G719S	J35M1-2	J35M1	MIA	0.435393	0.775068	362	1
7	55241708	G	C	194	2	196	uc003tqk.3	c.G2156C	p.G719A	C5M1-3	C5M1	MIA	0.0102041	0.333333	203	0.05
7	55241708	G	C	379	4	383	uc003tqk.3	c.G2156C	p.G719A	J35M1-1	J35M1	MIA	0.0104439	0.707447	386	0.06
7	55241708	G	C	282	3	285	uc003tqk.3	c.G2156C	p.G719A	J31S1-1	J31S1	AIS	0.0105263	0.84375	291	0.05
7	55241708	G	C	281	3	284	uc003tqk.3	c.G2156C	p.G719A	J26M3-2	J26M3	MIA	0.0105634	0.388889	286	0.06
7	55241708	G	C	370	4	374	uc003tqk.3	c.G2156C	p.G719A	J38S1-1	J38S1	AIS	0.0106952	0.45977	382	0.08
7	55241708	G	C	183	2	185	uc003tqk.3	c.G2156C	p.G719A	J4H1-1	J4H1	AAH	0.0108108	0.419355	188	0.12
7	55241708	G	C	450	5	455	uc003tqk.3	c.G2156C	p.G719A	J39M2-1	J39M2	MIA	0.010989	0.774194	460	0.08
7	55241708	G	C	266	3	269	uc003tqk.3	c.G2156C	p.G719A	J18M1-2	J18M1	MIA	0.0111524	0.764706	273	0.11
7	55241708	G	C	266	3	269	uc003tqk.3	c.G2156C	p.G719A	J27H1-2	J27H1	AAH	0.0111524	0.476923	273	0.06
7	55241708	G	C	266	3	269	uc003tqk.3	c.G2156C	p.G719A	J5C1-3	J5C1	ADC	0.0111524	0.613269	272	0.06
7	55241708	G	C	429	5	434	uc003tqk.3	c.G2156C	p.G719A	J11C1-2	J11C1	ADC	0.0115207	0.321429	444	0.11
7	55241708	G	C	159	2	161	uc003tqk.3	c.G2156C	p.G719A	C21M1-1B	C21M1	MIA	0.0124224	0.318182	165	0.1
7	55241708	G	C	307	4	311	uc003tqk.3	c.G2156C	p.G719A	J31S1-2	J31S1	AIS	0.0128617	0.740741	317	0.06
7	55241708	G	C	152	2	154	uc003tqk.3	c.G2156C	p.G719A	J2C1-1	J2C1	ADC	0.012987	0.35	156	0.09
7	55241708	G	C	150	2	152	uc003tqk.3	c.G2156C	p.G719A	C2S1-1	C2S1	AIS	0.0131579	0.391892	153	0.06
7	55241708	G	C	223	3	226	uc003tqk.3	c.G2156C	p.G719A	J21M1-2	J21M1	MIA	0.0132743	0.380952	227	0.08
7	55241708	G	C	366	5	371	uc003tqk.3	c.G2156C	p.G719A	J41M3-2	J41M3	MIA	0.0134771	0.416667	376	0.06
7	55241708	G	C	217	3	220	uc003tqk.3	c.G2156C	p.G719A	C14M1-1B	C14M1	MIA	0.0136364	0.272727	225	0.1
7	55241708	G	C	423	6	429	uc003tqk.3	c.G2156C	p.G719A	J34M1-1	J34M1	MIA	0.013986	0.875	433	0.08
7	55241708	G	C	210	3	213	uc003tqk.3	c.G2156C	p.G719A	J13M1-2	J13M1	MIA	0.0140845	0.428571	219	0.08
7	55241708	G	C	200	3	203	uc003tqk.3	c.G2156C	p.G719A	J29H1-2	J29H1	AAH	0.0147783	0.32	204	0.11
7	55241708	G	C	208	4	212	uc003tqk.3	c.G2156C	p.G719A	J24H1-2	J24H1	AAH	0.0188679	0.5	218	0.08
7	55241708	G	C	195	9	204	uc003tqk.3	c.G2156C	p.G719A	J2H1-1B	J2H1	AAH	0.0441176	0.333333	208	0.26
7	55241708	G	C	135	58	193	uc003tqk.3	c.G2156C	p.G719A	C2C1-2	C2C1	ADC	0.300518	0.673913	193	1
7	55241708	G	C	119	54	173	uc003tqk.3	c.G2156C	p.G719A	C2C1-1	C2C1	ADC	0.312139	0.677419	174	1
7	55259515	T	G	291	3	294	uc003tqk.3	c.T2573G	p.L858R	J33M2-2	J33M2	MIA	0.0102041	0.580645	297	0.05
7	55259515	T	G	188	2	190	uc003tqk.3	c.T2573G	p.L858R	J3H1-1	J3H1	AAH	0.0105263	0.272727	191	0.08
7	55259515	T	G	171	2	173	uc003tqk.3	c.T2573G	p.L858R	J18M1-2	J18M1	MIA	0.0115607	0.764706	176	0.11
7	55259515	T	G	149	2	151	uc003tqk.3	c.T2573G	p.L858R	C21M2-2	C21M2	MIA	0.013245	0.272727	152	0.07
7	55259515	T	G	170	7	177	uc003tqk.3	c.T2573G	p.L858R	C11C1-2	C11C1	ADC	0.039548	0.363636	177	0.22
7	55259515	T	G	130	7	137	uc003tqk.3	c.T2573G	p.L858R	J2C1-3	J2C1	ADC	0.0510949	0.32	137	0.35
7	55259515	T	G	174	10	184	uc003tqk.3	c.T2573G	p.L858R	C23C1-2	C23C1	ADC	0.0543478	0.40201	188	0.31
7	55259515	T	G	266	16	282	uc003tqk.3	c.T2573G	p.L858R	J5C1-4	J5C1	ADC	0.0567376	0.428571	283	0.37
7	55259515	T	G	376	29	405	uc003tqk.3	c.T2573G	p.L858R	J25S1-1	J25S1	AIS	0.0716049	0.625	406	0.53
7	55259515	T	G	150	12	162	uc003tqk.3	c.T2573G	p.L858R	C23C1-1	C23C1	ADC	0.0740741	0.504673	163	0.32
7	55259515	T	G	294	24	318	uc003tqk.3	c.T2573G	p.L858R	J46M1-1	J46M1	MIA	0.0754717	0.55	321	0.3
7	55259515	T	G	251	22	273	uc003tqk.3	c.T2573G	p.L858R	J42S1-1	J42S1	AIS	0.0805861	0.333333	277	0.57
7	55259515	T	G	242	22	264	uc003tqk.3	c.T2573G	p.L858R	J16M1-2	J16M1	MIA	0.0833333	0.322581	265	0.7
7	55259515	T	G	183	17	200	uc003tqk.3	c.T2573G	p.L858R	C23C1-2B	C23C1	ADC	0.085	0.47619	202	0.54
7	55259515	T	G	392	39	431	uc003tqk.3	c.T2573G	p.L858R	J25S1-2	J25S1	AIS	0.0904872	0.793651	431	0.39
7	55259515	T	G	264	27	291	uc003tqk.3	c.T2573G	p.L858R	J16M1-1	J16M1	MIA	0.0927835	0.321429	292	0.45
7	55259515	T	G	219	24	243	uc003tqk.3	c.T2573G	p.L858R	J42S1-2	J42S1	AIS	0.0987654	0.409091	248	0.99
7	55259515	T	G	217	26	243	uc003tqk.3	c.T2573G	p.L858R	J5C1-1	J5C1	ADC	0.106996	0.363636	245	0.57
7	55259515	T	G	123	17	140	uc003tqk.3	c.T2573G	p.L858R	J2C1-2	J2C1	ADC	0.121429	0.36	140	0.69
7	55259515	T	G	262	37	299	uc003tqk.3	c.T2573G	p.L858R	J36S1-1	J36S1	AIS	0.123746	0.638889	300	0.82
7	55259515	T	G	310	45	355	uc003tqk.3	c.T2573G	p.L858R	J36S1-2	J36S1	AIS	0.126761	0.549865	357	0.93
7	55259515	T	G	219	32	251	uc003tqk.3	c.T2573G	p.L858R	J27S3-1	J27S3	AIS	0.12749	0.57197	253	1
7	55259515	T	G	191	28	219	uc003tqk.3	c.T2573G	p.L858R	C23S3-1B	C23S3	AIS	0.127854	0.615385	220	0.64
7	55259515	T	G	127	19	146	uc003tqk.3	c.T2573G	p.L858R	J2C1-1	J2C1	ADC	0.130137	0.35	146	0.95
7	55259515	T	G	186	30	216	uc003tqk.3	c.T2573G	p.L858R	C23C1-1B	C23C1	ADC	0.138889	0.44	216	0.69
7	55259515	T	G	143	26	169	uc003tqk.3	c.T2573G	p.L858R	C23S1-1B	C23S1	AIS	0.153846	0.576923	176	0.49
7	55259515	T	G	141	26	167	uc003tqk.3	c.T2573G	p.L858R	C23S2-1	C23S2	AIS	0.155689	0.557692	168	0.89
7	55259515	T	G	203	38	241	uc003tqk.3	c.T2573G	p.L858R	C23S3-1	C23S3	AIS	0.157676	0.359124	243	0.78
7	55259515	T	G	260	49	309	uc003tqk.3	c.T2573G	p.L858R	J27S3-2	J27S3	AIS	0.158576	0.552311	309	1
7	55259515	T	G	116	23	139	uc003tqk.3	c.T2573G	p.L858R	J2C1-4	J2C1	ADC	0.165468	0.32	139	0.93
7	55259515	T	G	215	43	258	uc003tqk.3	c.T2573G	p.L858R	J41M1-1	J41M1	MIA	0.166667	0.4	261	0.94
7	55259515	T	G	307	63	370	uc003tqk.3	c.T2573G	p.L858R	J42S2-2	J42S2	AIS	0.17027	0.35	370	1
7	55259515	T	G	232	48	280	uc003tqk.3	c.T2573G	p.L858R	J41M1-2	J41M1	MIA	0.171429	0.4	281	0.81
7	55259515	T	G	198	42	240	uc003tqk.3	c.T2573G	p.L858R	C23S1-1	C23S1	AIS	0.175	0.587611	242	0.88
7	55259515	T	G	303	65	368	uc003tqk.3	c.T2573G	p.L858R	J5C1-2	J5C1	ADC	0.17663	0.6	368	0.99
7	55259515	T	G	270	64	334	uc003tqk.3	c.T2573G	p.L858R	J46M3-1	J46M3	MIA	0.191617	0.494565	335	0.79
7	55259515	T	G	232	55	287	uc003tqk.3	c.T2573G	p.L858R	J42S2-1	J42S2	AIS	0.191638	0.44186	290	1
7	55259515	T	G	247	59	306	uc003tqk.3	c.T2573G	p.L858R	J46M3-2	J46M3	MIA	0.19281	0.460993	309	0.81
7	55259515	T	G	272	67	339	uc003tqk.3	c.T2573G	p.L858R	J46M2-1	J46M2	MIA	0.19764	0.486356	340	0.87
7	55259515	T	G	156	39	195	uc003tqk.3	c.T2573G	p.L858R	C4M1-1	C4M1	MIA	0.2	0.423077	199	0.92
7	55259515	T	G	202	53	255	uc003tqk.3	c.T2573G	p.L858R	J41M2-1	J41M2	MIA	0.207843	0.418919	256	1
7	55259515	T	G	167	44	211	uc003tqk.3	c.T2573G	p.L858R	C16C1-2	C16C1	ADC	0.208531	0.403846	213	1
7	55259515	T	G	334	89	423	uc003tqk.3	c.T2573G	p.L858R	J5C1-5	J5C1	ADC	0.210402	0.625169	423	1
7	55259515	T	G	199	55	254	uc003tqk.3	c.T2573G	p.L858R	J22M2-2	J22M2	MIA	0.216535	0.488889	254	1
7	55259515	T	G	191	53	244	uc003tqk.3	c.T2573G	p.L858R	J22M1-2	J22M1	MIA	0.217213	0.534992	244	1
7	55259515	T	G	267	75	342	uc003tqk.3	c.T2573G	p.L858R	J5C1-3	J5C1	ADC	0.219298	0.613269	344	1
7	55259515	T	G	272	81	353	uc003tqk.3	c.T2573G	p.L858R	J46M2-2	J46M2	MIA	0.229462	0.49904	356	1
7	55259515	T	G	364	111	475	uc003tqk.3	c.T2573G	p.L858R	J22M2-1	J22M2	MIA	0.233684	0.555556	476	1
7	55259515	T	G	267	84	351	uc003tqk.3	c.T2573G	p.L858R	J5C1-6	J5C1	ADC	0.239316	0.826923	351	1
7	55259515	T	G	196	63	259	uc003tqk.3	c.T2573G	p.L858R	J27S2-2	J27S2	AIS	0.243243	0.347826	260	1
7	55259515	T	G	143	48	191	uc003tqk.3	c.T2573G	p.L858R	C16C1-4	C16C1	ADC	0.251309	0.381443	195	1
7	55259515	T	G	145	49	194	uc003tqk.3	c.T2573G	p.L858R	C2S1-2	C2S1	AIS	0.252577	0.621212	194	1
7	55259515	T	G	217	74	291	uc003tqk.3	c.T2573G	p.L858R	J22M3-1	J22M3	MIA	0.254296	0.5	292	1
7	55259515	T	G	234	80	314	uc003tqk.3	c.T2573G	p.L858R	J41M2-2	J41M2	MIA	0.254777	0.387097	315	1
7	55259515	T	G	178	62	240	uc003tqk.3	c.T2573G	p.L858R	J22M1-1	J22M1	MIA	0.258333	0.666667	242	1
7	55259515	T	G	248	88	336	uc003tqk.3	c.T2573G	p.L858R	J46M1-2	J46M1	MIA	0.261905	0.483037	342	1
7	55259515	T	G	180	65	245	uc003tqk.3	c.T2573G	p.L858R	J22M3-2	J22M3	MIA	0.265306	0.5	247	1
7	55259515	T	G	232	91	323	uc003tqk.3	c.T2573G	p.L858R	J27S1-1	J27S1	AIS	0.281734	0.555556	325	1
7	55259515	T	G	188	78	266	uc003tqk.3	c.T2573G	p.L858R	J27S2-1	J27S2	AIS	0.293233	0.423729	269	1
7	55259515	T	G	129	54	183	uc003tqk.3	c.T2573G	p.L858R	C16C1-1	C16C1	ADC	0.295082	0.456693	183	1
7	55259515	T	G	115	53	168	uc003tqk.3	c.T2573G	p.L858R	C11C1-1	C11C1	ADC	0.315476	0.5	169	1
7	55259515	T	G	132	64	196	uc003tqk.3	c.T2573G	p.L858R	J27S1-2	J27S1	AIS	0.326531	0.5	196	1
7	55259515	T	G	105	52	157	uc003tqk.3	c.T2573G	p.L858R	C2S1-1	C2S1	AIS	0.33121	0.391892	157	1
7	55259515	T	G	266	132	398	uc003tqk.3	c.T2573G	p.L858R	J41M3-2	J41M3	MIA	0.331658	0.416667	402	1
7	55259515	T	G	238	132	370	uc003tqk.3	c.T2573G	p.L858R	J41M3-1	J41M3	MIA	0.356757	0.878788	373	1
7	55259515	T	G	102	60	162	uc003tqk.3	c.T2573G	p.L858R	C16C1-5	C16C1	ADC	0.37037	0.454545	162	1
7	55259515	T	G	127	75	202	uc003tqk.3	c.T2573G	p.L858R	C16C1-6	C16C1	ADC	0.371287	0.576577	203	1
7	55259515	T	G	129	77	206	uc003tqk.3	c.T2573G	p.L858R	C16C1-3	C16C1	ADC	0.373786	0.421053	209	1
7	55259515	T	G	75	50	125	uc003tqk.3	c.T2573G	p.L858R	C4M1-2	C4M1	MIA	0.4	0.681818	125	1
7	55259524	T	A	283	3	286	uc003tqk.3	c.T2582A	p.L861Q	J22M2-2	J22M2	MIA	0.0104895	0.488889	289	0.1
7	55259524	T	A	448	5	453	uc003tqk.3	c.T2582A	p.L861Q	J27H3-2	J27H3	AAH	0.0110375	0.538462	459	0.06
7	55259524	T	A	258	8	266	uc003tqk.3	c.T2582A	p.L861Q	C25M1-1B	C25M1	MIA	0.0300752	0.333333	268	0.16
7	55259524	T	A	280	13	293	uc003tqk.3	c.T2582A	p.L861Q	C25M1-2B	C25M1	MIA	0.0443686	0.4	295	0.2
7	55259524	T	A	290	20	310	uc003tqk.3	c.T2582A	p.L861Q	J18M2-1	J18M2	MIA	0.0645161	0.55	312	0.66
7	55259524	T	A	236	18	254	uc003tqk.3	c.T2582A	p.L861Q	C25M1-2	C25M1	MIA	0.0708661	0.44	254	0.29
7	55259524	T	A	230	40	270	uc003tqk.3	c.T2582A	p.L861Q	J18M1-1	J18M1	MIA	0.148148	0.736041	270	1
7	55259524	T	A	171	33	204	uc003tqk.3	c.T2582A	p.L861Q	C25M1-1	C25M1	MIA	0.161765	0.419355	207	0.95
7	55259524	T	A	163	33	196	uc003tqk.3	c.T2582A	p.L861Q	J18M1-2	J18M1	MIA	0.168367	0.764706	198	1
*SNV for canonical EGFR mutations (p.G719A, p.G719S, p.L861Q, p.L858R) with variant allele frequency in tumor > 0.01 and at least two supporting reads are included. Predicted Cancer Cell Fraction (CCF) were derived from a modified version of PyClone.
