# Supplementary material for: Multi-region exome sequencing reveals genomic evolution from preneoplasia to lung adenocarcinoma
Source: Nat Commun. 2019 Jul 5;10:2978. doi: 10.1038/s41467-019-10877-8 (PMC6611767; doi:10.1038/s41467-019-10877-8)
Supplement: Supplementary file 8 — Supplementary Data 6 [file 41467_2019_10877_MOESM8_ESM.xlsx]

## Sheet: Supplementary Dataset 6
Patient ID	IPN ID	Number of IPNs	Stage
C10	C10H1, C10S1, C10S2	3	AAH, AIS
C11	C11C1,C11S1	2	AIS, ADC
C14	C14M1,C14C1	2	MIA, ADC
C16	C16M1,C16C1	2	MIA, ADC
C2	C2S1,C2C1	2	AIS, ADC
C21	C21M1,C21M2	2	MIA
C23	C23S1,C23S2,C23S3,C23C1	4	AIS, ADC
C5	C5M1,C5C1	2	MIA, ADC
J11	J11H1,J11C1	2	AAH, ADC
J14	J14M1,J14M2,J14M3	3	MIA
J15	J15M1,J15M2	2	MIA
J18	J18M1,J18M2	2	MIA
J19	J19H1,J19S1,J19S2	3	AAH, AIS
J2	J2H1,J2C1	2	AAH, ADC
J20	J20S1,J20S2	2	AIS
J21	J21H1,J21M1,J21M2	3	AAH, MIA
J22	J22M1,J22M2,J22M3	3	MIA
J23	J23M1,J23M2	2	MIA
J25	J25H1,J25S1	2	AAH, AIS
J26	J26M1,J26M2,J26M3	3	MIA
J27	J27H1,J27H2,J27H3,J27S1,J27S2,J27S3,J27M1,J27M2	8	AAH, AIS, MIA
J3	J3H1, J3C1	2	AAH, ADC
J32	J32H1,J32M1,J32M2	3	AAH, MIA
J33	J33M1,J33M2,J33M3	3	MIA
J34	J34M1,J34M2	2	MIA
J35	J35M1,J35M2	2	MIA
J36	J36S1,J36S2	2	AIS
J38	J38H1,J38S1,J38S2	3	AAH, AIS
J39	J39M1,J39M2,J39M3	3	MIA
J40	J40S1,J40S2,J40M1	3	AIS, MIA
J41	J41M1,J41M2,J41M3	3	MIA
J42	J42S1,J42S2	2	AIS
J43	J43S1,J43S2,J43M1,J43M2	4	AIS, MIA
J44	J44M1,J44M2	2	MIA
J45	J45H1,J45M1,J45M2	3	AAH, MIA
J46	J46M1,J46M2,J46M3	3	MIA
J7	J7H1,J7C1	2	AAH, ADC
J8	J8H1,J8C1	2	AAH, ADC
J9	J9H1,J9C1	2	AAH, ADC
