# Supplementary material for: Multi-region exome sequencing reveals genomic evolution from preneoplasia to lung adenocarcinoma
Source: Nat Commun. 2019 Jul 5;10:2978. doi: 10.1038/s41467-019-10877-8 (PMC6611767; doi:10.1038/s41467-019-10877-8)
Supplement: Supplementary file 9 — Supplementary Data 7 [file 41467_2019_10877_MOESM9_ESM.xlsx]

## Sheet: Supplementary Dataset 7
Recurrent status	TMB (mutations/MB)	Number of AI events	Proportion of clonal mutations	APOBEC enrichment score
Non_recurrent (mean)	2.55257	6.637	0.489522	1.10499
Recurrent (mean)	2.2379	7.166	0.446962	0.94882
p-value*	0.743663	0.72	0.571198	0.59343
* From Wilcoxon Rank Sum Test.
